# Supplementary material for: Genetic Variation in an Individual Human Exome
Source: PLoS Genet. 2008 Aug 15;4(8):e1000160. doi: 10.1371/journal.pgen.1000160 (PMC2493042; doi:10.1371/journal.pgen.1000160)
Supplement: Table S5 — Diversity rates. (0.04 MB XLS) [file pgen.1000160.s012.xls]

## Sheet: Watson_new050108
Lengths are from ncbi 36		/project/huref6/analysis_png/jwatson/mut_rates	/project/huref6/analysis_png/jwatson/watson-454-snp-v01_heterozygous_sorted.gff	/bioinfo/work/data/db/ncbi_human_36/annotation/GFF/ensembl.ncbi36.ver41/
		Autosomal Occurrences					Overlap
Total	SNP	1858219					/usr/local/projects/HUREF6/analysis_png/jwatson
	Indel						# of heterozygous SNPs	1624998	464424	0.2858
	Total Length	2864732772	6.48654					wc -l cv_heterozygous_snps	cat watson-454-snp-v01_genotypets.gff cv_heterozygous_snps | cut -f1,4,5 | perl -pe 's/^chr//' | more | sort | uniq -d | wc -l
							homozygous	1450860	716069	0.493548
Repeats	SNP	969532						wc -l cv_homozygous_snps	cat watson-454-snp-v01_genotypets.gff cv_homozygous_snps | cut -f1,4,5 | perl -pe 's/^chr//' | more | sort | uniq -d | wc -l
								3075858	1180493	0.383793
	Total Length	1300095099	7.45739
								0.0353314
CDS	SNP	13394			0.574236
	Indel				0.419929
	Total Length	34051801	3.93342
					381	252				0.001
5UTR	SNP	3223			739	384		0.326287
	Indel
					0.515562	0.65625
	Total Length	6604303	4.88015			0.279476
						0.281659
3UTR	SNP	11556				0.124555
	Indel					0.482558	0.657303
						0.650273
	Total Length	22629559	5.1066
Introns	SNP	625932
	Indel
	Total Length	1019016257	6.14251
First Intron	SNP
	Indel
	Tota Length
	Intron1 + coding
	Noncoding Length
Disease Genes (Coding Sequences)	SNP	1007
	Indel
	Total Length	3381336	2.97811
Promoter (1kb up)	SNP	20281
	SNPs in CDS	356	cat ens.hum.ver41.ncbi36.merge.1kb_up_variants_intersect_cds | grep -v Total | cut -f2-4 | sort | uniq | wc -l
	non-CDS SNP	19925
	Indel
	Total Length	34063550
	prmoter+coding	792765
	NonCDS promoter	33270785		5.98874
Alternative Exons	SNP	626
	Indel
	Total Length	1296491	4.82842	cat /usr/local/projects/HUREF6//analysis_png/ucsc_downloads/ensGene.txt_withgeneid.alternative_exon_010208_sorted.gff | awk '{if ($1 != "X" && $1 != "Y") { print;}}' | awk '{sum += $5 - $4} END { print sum}'
Constitute exons	SNP	10527
	Total Length	26326881	3.99857	cat /usr/local/projects/HUREF6//analysis_png/gff//ensGene.txt_withgeneid.constitutive_exon_sorted_merged_Clean.gff | awk '{if ($1 != "X" && $1 != "Y") { print;}}' | awk '{sum += $5 - $4} END { print sum}'
Phastcons17Elements, nonexonic, >= 50 bp	SNP	38758
	Indel
	Total Length	80253675	4.82944
Phastcons intronic		12394		cat intron_ids phast_snps | sort | uniq -d | wc -l
	Total Length	29087473	4.26094
phastcons intergenic		26364
	Total Length	51166202	5.15262
Splicing	SNP	1807
	Indel
	Total Length	3948460	4.57647
RefSeq NMM genes	SNP				from DW files		hetero	homo		total
	Indel					rs	1352938	1362358	0.498265	2715296
						novel	505408	101389	0.832911	606797
	Total Length
								3322093
microRNA	SNP	11				total	1858346	1463747
	Indel
	Total Length
						my annotation	1352872	1362290
Repeats							505419	101411
All	SNP	969532
	Indel		7.45739				close enough!
	Total Length	1300095099			levy/bin/IntersectLocations.sh watson-454-snp-v01_heterozygous_sorted.gff gff /project/huref6/analysis_slevy/repeatmask/ncbi36.ucsc.rmsk.merge.gff
Alu	SNP	211994	7.44035
^Alu
	Total Length	284924705
MIR	SNP	47762	6.0432
^MIR	Indel
	Total Length	79034242
MER	SNP	61752	6.92014
^MER	Indel
	Total Length	89235244
LTR	SNP	32781	7.94162
^LTR	Indel
	Total Length	41277448
L1	SNP	318962	7.16942
^L1	Indel
	Total Length	444892234
L2	SNP	55883	6.26085
^L2	Indel
	Total Length	89257852
Simple repeats (xxx)n	SNP	48013	19.1387
	Indel
	Total Length	25086831

## Sheet: Dr. J.Watson
Lengths are from ncbi 36
	Length (ATAC-mapped)	SNP Count	SNP Diversity Rate (x 10^4)
Total	2864732772	1858219	6.48654
CDS	33580300	13394	3.98865
5UTR	6535206	3223	4.93175
3UTR	22447957	11556	5.14791
Introns	1016758736	625932	6.15615
Disease Genes (Coding Sequences)	3379958	1007	2.97933
Promoter (1kb up)	33039774	20281	6.13836
Alternative Exons	1296491	626	4.82842
Constitute exons	26326881	10527	3.99857
Conserved (Phastcons17Elements, nonexonic, >= 50 bp)	79383343	38758	4.88238
Conserved Intronic	29087473	12394	4.26094
Conserved Intergenic	50295870	26364	5.24178
Splicing	3894820	1807	4.6395
All Repeats	1288884062	969532	7.52226
Alu	282082863	211994	7.51531
MIR	78657202	47762	6.07217
MER	88486202	61752	6.97872
LTR	40844893	32781	8.02573
L1	441561755	318962	7.2235
L2	88752778	55883	6.29648
Simple repeats (xxx)n	24875658	48013	19.3012
Alternative Exons
Constitute exons
Phastcons17Elements, nonexonic, >= 50 bp
Phastcons intronic
phastcons intergenic
Splicing
RefSeq NMM genes
microRNA
Repeats
All
Alu
^Alu
MIR
^MIR
MER
^MER
LTR
^LTR
L1
^L1
L2
^L2
Simple repeats (xxx)n

## Sheet: Dr.C.Venter
Lengths are from ATAC-mapped						1													0.470199
	Length (ATAC-mapped)	SNP Count	SNP Diversity Rate (x 10^4)	Indel Count	Indel Diversity Rate	Filtered Indel Count	Filtered Indel Rate
Total	2616119263	1610097	6.15452	225640	0.862499
CDS	32462787	11647	3.5878	270	0.0831722	279	0.0859446
5UTR	6215056	2754	4.43117	209	0.33628
3UTR	21980438	10359	4.71283	1613	0.733834
Introns	998596750	561578	5.62367	87312	0.874347
Disease Genes (Coding Sequences)	3342200	967	2.8933	19	0.0568488	14	0.0418886
Promoter (1kb up)	31051787	16624	5.35364	2600	0.837311
Alternative Exons	1232019	567	4.6022	12	0.0974011	7	0.0568173
Constitute exons	25447468	8988	3.53198	207	0.081344	216	0.0848807
Conserved (Phastcons17Elements, nonexonic, >= 50 bp)	77721019	33685	4.33409	3953	0.508614
Conserved Intronic	29087473	10978	3.77413	1474	0.506747
Conserved Intergenic	48633546	22707	4.669	2479	0.50973
Splicing	3780964	1516	4.00956	227	0.600376
All Repeats	1253139730	825737	6.58934	155266	1.23902
Alu	271494633	196065	7.22169	69234	2.55011
MIR	77558844	43422	5.59859	2228	0.287266
MER	86434231	54364	6.28964	4071	0.470994
LTR	39868242	28696	7.19771	1488	0.373229
L1	431931161	283728	6.56882	25894	0.599494
L2	87486791	49113	5.61376	3136	0.358454
Simple repeats (xxx)n	22089135	19449	8.80478	33261	15.0576
